# Supplementary material for: Earliest evidence of herd-living and age segregation amongst dinosaurs
Source: Sci Rep. 2021 Oct 21;11:20023. doi: 10.1038/s41598-021-99176-1 (PMC8531321; doi:10.1038/s41598-021-99176-1)
Supplement: Supplementary file 1 — Supplementary Information 1. [file 41598_2021_99176_MOESM1_ESM.xlsx]

## Sheet: PlotDat1
Source sheet	Sheet2	0.0886646	0.0134622	0.0813823	0.0124	0.0819749	0.0124874	0.0891584	0.0134895	0.0889736	0.0134739	0.0887674	0.0134638
Plot name	Concordia1	0.0886967	0.0134575	0.0814907	0.012416	0.083041	0.0126444	0.0891539	0.0134937	0.0889711	0.0134763	0.0887661	0.013465
Plot Type	1	0.0886311	0.0134553	0.0817327	0.0124517	0.0841082	0.0128015	0.0891411	0.0134974	0.0889639	0.0134783	0.0887626	0.0134661
1st free col	15	IsoLine	IsoLine	0.0819749	0.0124874	0.0851764	0.0129587	0.0891201	0.0135004	0.0889521	0.0134801	0.0887567	0.013467
Sigma Level	2			0.0822171	0.0125231	0.0862456	0.0131158	0.0890913	0.0135028	0.0889359	0.0134814	0.0887488	0.0134676
Absolute Errs	FALSE			0.0824594	0.0125588	0.087316	0.013273	0.0890552	0.0135045	0.0889157	0.0134823	0.0887388	0.0134681
Symbol Type	1			0.0827017	0.0125945	0.0883873	0.0134302	0.0890124	0.0135054	0.0888917	0.0134828	0.088727	0.0134683
Inverse Plot	FALSE			0.082944	0.0126302	0.0894598	0.0135874	0.0889637	0.0135057	0.0888644	0.0134829	0.0887136	0.0134683
Color Plot	FALSE			0.0831865	0.0126659	0.0905332	0.0137446	0.0889099	0.0135051	0.0888342	0.0134825	0.0886987	0.0134681
3D plot	FALSE			0.0834289	0.0127016	0.0916078	0.0139019	0.0888518	0.0135039	0.0888016	0.0134817	0.0886827	0.0134677
Linear	FALSE			0.0836715	0.0127373	0.0926834	0.0140592	0.0887906	0.0135019	0.0887673	0.0134805	0.0886658	0.013467
Data Range	B5:F7			0.083914	0.012773	IsoLine	IsoLine	0.0887272	0.0134993	0.0887317	0.0134789	0.0886483	0.0134662
Filled Symbols	TRUE			0.0841567	0.0128087			0.0886627	0.013496	0.0886956	0.0134769	0.0886305	0.0134652
				0.0843994	0.0128444			0.0885982	0.0134921	0.0886594	0.0134746	0.0886127	0.013464
				0.0846421	0.0128801			0.0885349	0.0134878	0.0886239	0.013472	0.0885953	0.0134626
				0.0848849	0.0129158			0.0884738	0.013483	0.0885897	0.0134692	0.0885784	0.0134611
				0.0851278	0.0129515			0.088416	0.0134778	0.0885573	0.0134661	0.0885625	0.0134596
				0.0853707	0.0129872			0.0883624	0.0134724	0.0885272	0.013463	0.0885477	0.0134579
				0.0856137	0.0130229			0.088314	0.0134668	0.0885001	0.0134597	0.0885344	0.0134562
				0.0858567	0.0130587			0.0882716	0.0134611	0.0884763	0.0134564	0.0885227	0.0134545
				0.0860998	0.0130944			0.0882359	0.0134554	0.0884563	0.0134531	0.0885128	0.0134528
				0.0863429	0.0131301			0.0882076	0.0134499	0.0884405	0.0134498	0.088505	0.0134512
				0.0865861	0.0131658			0.0881871	0.0134445	0.088429	0.0134468	0.0884994	0.0134496
				0.0868293	0.0132015			0.0881747	0.0134395	0.088422	0.0134438	0.088496	0.0134481
				0.0870726	0.0132373			0.0881707	0.0134349	0.0884198	0.0134412	0.0884949	0.0134467
				0.0873159	0.013273			0.0881752	0.0134307	0.0884223	0.0134388	0.0884961	0.0134455
				0.0875593	0.0133087			0.088188	0.0134271	0.0884295	0.0134367	0.0884997	0.0134444
				0.0878028	0.0133444			0.088209	0.013424	0.0884413	0.013435	0.0885055	0.0134436
				0.0880463	0.0133802			0.0882378	0.0134216	0.0884575	0.0134337	0.0885135	0.0134429
				0.0882899	0.0134159			0.0882739	0.01342	0.0884777	0.0134328	0.0885234	0.0134425
				0.0885335	0.0134516			0.0883167	0.013419	0.0885017	0.0134323	0.0885352	0.0134422
				0.0887772	0.0134873			0.0883654	0.0134188	0.0885291	0.0134322	0.0885487	0.0134422
				0.0890209	0.0135231			0.0884193	0.0134193	0.0885593	0.0134326	0.0885636	0.0134424
				0.0892647	0.0135588			0.0884773	0.0134205	0.0885918	0.0134334	0.0885796	0.0134429
				0.0895085	0.0135945			0.0885385	0.0134225	0.0886262	0.0134346	0.0885965	0.0134435
				0.0897524	0.0136303			0.0886019	0.0134251	0.0886617	0.0134362	0.088614	0.0134443
				0.0899963	0.013666			0.0886664	0.0134284	0.0886979	0.0134381	0.0886317	0.0134454
				0.0902403	0.0137018			0.0887309	0.0134323	0.088734	0.0134404	0.0886495	0.0134466
				0.0904844	0.0137375			0.0887942	0.0134366	0.0887695	0.013443	0.088667	0.0134479
				0.0907285	0.0137732			0.0888553	0.0134415	0.0888037	0.0134459	0.0886838	0.0134494
				0.0909727	0.013809			0.0889131	0.0134466	0.0888362	0.0134489	0.0886998	0.013451
				0.0912169	0.0138447			0.0889667	0.013452	0.0888662	0.0134521	0.0887146	0.0134526
				0.0914612	0.0138805			0.0890151	0.0134576	0.0888933	0.0134554	0.0887279	0.0134543
				0.0917055	0.0139162			0.0890575	0.0134633	0.0889171	0.0134587	0.0887396	0.013456
				0.0919499	0.013952			0.0890932	0.013469	0.0889371	0.013462	0.0887494	0.0134577
				0.0921943	0.0139877			0.0891215	0.0134745	0.088953	0.0134652	0.0887572	0.0134594
				0.0924388	0.0140235			0.089142	0.0134799	0.0889645	0.0134683	0.0887629	0.013461
				0.0926833	0.0140592			0.0891544	0.0134849	0.0889714	0.0134712	0.0887663	0.0134625
				0.0929279	0.014095			0.0891584	0.0134895	0.0889736	0.0134739	0.0887674	0.0134638
				0.093	0.0141055			ErrEll	ErrEll	ErrEll	ErrEll	ErrEll	ErrEll
				IsoLine	IsoLine

## Sheet: PlotDat4
Source sheet	Sheet2	0.0886646	0.0134622	0.0872	0.013256	0.087316	0.013273	0.0891584	0.0134895	0.0889736	0.0134739	0.0887674	0.0134638
Plot name	Concordia2	0.0886967	0.0134575	0.0872186	0.0132587	0.0875302	0.0133044	0.0891539	0.0134937	0.0889711	0.0134763	0.0887661	0.013465
Plot Type	1	0.0886311	0.0134553	0.0872673	0.0132658	0.0877444	0.0133359	0.0891411	0.0134974	0.0889639	0.0134783	0.0887626	0.0134661
1st free col	15	IsoLine	IsoLine	0.087316	0.013273	0.0879587	0.0133673	0.0891201	0.0135004	0.0889521	0.0134801	0.0887567	0.013467
Sigma Level	2			0.0873646	0.0132801	0.088173	0.0133987	0.0890913	0.0135028	0.0889359	0.0134814	0.0887488	0.0134676
Absolute Errs	FALSE			0.0874133	0.0132873	0.0883873	0.0134302	0.0890552	0.0135045	0.0889157	0.0134823	0.0887388	0.0134681
Symbol Type	1			0.087462	0.0132944	0.0886017	0.0134616	0.0890124	0.0135054	0.0888917	0.0134828	0.088727	0.0134683
Inverse Plot	FALSE			0.0875107	0.0133016	0.0888162	0.0134931	0.0889637	0.0135057	0.0888644	0.0134829	0.0887136	0.0134683
Color Plot	FALSE			0.0875594	0.0133087	0.0890307	0.0135245	0.0889099	0.0135051	0.0888342	0.0134825	0.0886987	0.0134681
3D plot	FALSE			0.0876081	0.0133159	0.0892452	0.013556	0.0888518	0.0135039	0.0888016	0.0134817	0.0886827	0.0134677
Linear	FALSE			0.0876568	0.013323	IsoLine	IsoLine	0.0887906	0.0135019	0.0887673	0.0134805	0.0886658	0.013467
Data Range	B5:F7			0.0877054	0.0133301			0.0887272	0.0134993	0.0887317	0.0134789	0.0886483	0.0134662
Filled Symbols	TRUE			0.0877541	0.0133373			0.0886627	0.013496	0.0886956	0.0134769	0.0886305	0.0134652
				0.0878028	0.0133444			0.0885982	0.0134921	0.0886594	0.0134746	0.0886127	0.013464
				0.0878515	0.0133516			0.0885349	0.0134878	0.0886239	0.013472	0.0885953	0.0134626
				0.0879002	0.0133587			0.0884738	0.013483	0.0885897	0.0134692	0.0885784	0.0134611
				0.0879489	0.0133659			0.088416	0.0134778	0.0885573	0.0134661	0.0885625	0.0134596
				0.0879976	0.013373			0.0883624	0.0134724	0.0885272	0.013463	0.0885477	0.0134579
				0.0880464	0.0133802			0.088314	0.0134668	0.0885001	0.0134597	0.0885344	0.0134562
				0.0880951	0.0133873			0.0882716	0.0134611	0.0884763	0.0134564	0.0885227	0.0134545
				0.0881438	0.0133945			0.0882359	0.0134554	0.0884563	0.0134531	0.0885128	0.0134528
				0.0881925	0.0134016			0.0882076	0.0134499	0.0884405	0.0134498	0.088505	0.0134512
				0.0882412	0.0134087			0.0881871	0.0134445	0.088429	0.0134468	0.0884994	0.0134496
				0.0882899	0.0134159			0.0881747	0.0134395	0.088422	0.0134438	0.088496	0.0134481
				0.0883387	0.013423			0.0881707	0.0134349	0.0884198	0.0134412	0.0884949	0.0134467
				0.0883874	0.0134302			0.0881752	0.0134307	0.0884223	0.0134388	0.0884961	0.0134455
				0.0884361	0.0134373			0.088188	0.0134271	0.0884295	0.0134367	0.0884997	0.0134444
				0.0884848	0.0134445			0.088209	0.013424	0.0884413	0.013435	0.0885055	0.0134436
				0.0885336	0.0134516			0.0882378	0.0134216	0.0884575	0.0134337	0.0885135	0.0134429
				0.0885823	0.0134588			0.0882739	0.01342	0.0884777	0.0134328	0.0885234	0.0134425
				0.088631	0.0134659			0.0883167	0.013419	0.0885017	0.0134323	0.0885352	0.0134422
				0.0886798	0.0134731			0.0883654	0.0134188	0.0885291	0.0134322	0.0885487	0.0134422
				0.0887285	0.0134802			0.0884193	0.0134193	0.0885593	0.0134326	0.0885636	0.0134424
				0.0887772	0.0134874			0.0884773	0.0134205	0.0885918	0.0134334	0.0885796	0.0134429
				0.088826	0.0134945			0.0885385	0.0134225	0.0886262	0.0134346	0.0885965	0.0134435
				0.0888747	0.0135016			0.0886019	0.0134251	0.0886617	0.0134362	0.088614	0.0134443
				0.0889235	0.0135088			0.0886664	0.0134284	0.0886979	0.0134381	0.0886317	0.0134454
				0.0889722	0.0135159			0.0887309	0.0134323	0.088734	0.0134404	0.0886495	0.0134466
				0.089021	0.0135231			0.0887942	0.0134366	0.0887695	0.013443	0.088667	0.0134479
				0.0890697	0.0135302			0.0888553	0.0134415	0.0888037	0.0134459	0.0886838	0.0134494
				0.0891185	0.0135374			0.0889131	0.0134466	0.0888362	0.0134489	0.0886998	0.013451
				0.0891672	0.0135445			0.0889667	0.013452	0.0888662	0.0134521	0.0887146	0.0134526
				0.089216	0.0135517			0.0890151	0.0134576	0.0888933	0.0134554	0.0887279	0.0134543
				0.0892648	0.0135588			0.0890575	0.0134633	0.0889171	0.0134587	0.0887396	0.013456
				0.0893135	0.013566			0.0890932	0.013469	0.0889371	0.013462	0.0887494	0.0134577
				0.0893623	0.0135731			0.0891215	0.0134745	0.088953	0.0134652	0.0887572	0.0134594
				0.0894111	0.0135803			0.089142	0.0134799	0.0889645	0.0134683	0.0887629	0.013461
				0.0894598	0.0135874			0.0891544	0.0134849	0.0889714	0.0134712	0.0887663	0.0134625
				0.0895086	0.0135946			0.0891584	0.0134895	0.0889736	0.0134739	0.0887674	0.0134638
				0.0895458	0.0136			ErrEll	ErrEll	ErrEll	ErrEll	ErrEll	ErrEll
				IsoLine	IsoLine

## Sheet: Table
Table S1. U-Pb isotopic data for analyzed zircons from tuffaceous rocks of the Laguna Colorado Formation, Santa Cruz, Argentina.
					Ratios									Ages (Ma)
Sample	Pb(c)	Pb*	U	Th	206 Pb	208 Pb	206 Pb		207 Pb		207 Pb			206 Pb		207 Pb	207 Pb	corr.
Fractions	(pg)	Pb(c)	(pg)	U	204 Pb	206 Pb	238 U	err	235 U	err	206 Pb	err		238 U	err	235 U	206 Pb	coef.
(a)	(b)		(c)		(d)	(e)	(f)	(2σ%)	(f)	(2σ%)	(f)	(2σ%)			(2σ)
Sample El Tranquilo
z3	0.228229	30.0633	82.1765	0.615693	1747.7	0.192254	0.0776886	0.105154	0.608252	0.671204	0.0568094	0.633572		482.311	0.48866	482.457	483.149	0.418953
z7	0.341632	26.9058	138.754	0.462886	1629.43	0.145179	0.0641664	0.107924	0.487498	0.713661	0.0551263	0.689104		400.914	0.419502	403.204	416.346	0.292624
z4	0.24636	46.3193	209.106	1.91946	2021.28	0.607122	0.0381681	0.0929026	0.269367	0.717593	0.0512079	0.683563		241.468	0.220181	242.187	249.163	0.4147
z1	0.257634	10.2375	71.3013	1.14079	538.521	0.36183	0.0304154	0.248662	0.211815	2.95372	0.050531	2.85203		193.147	0.47316	195.075	218.453	0.443334
z5	0.283561	11.4585	75.4972	1.86601	518.583	0.591768	0.0304	0.264815	0.211208	2.74142	0.0504117	2.65025		193.051	0.503649	194.566	212.98	0.386179
z6	0.347914	56.6991	430.624	2.208	2340.56	0.700189	0.0303453	0.0816039	0.209677	0.558936	0.0501364	0.532166		192.709	0.154931	193.282	200.278	0.382028
Sample H8
z5	0.645655	5.35659	65.7032	2.98301	210.377	0.945749	0.0305457	0.522716	0.213187	6.18721	0.0506413	6.0303		193.963	0.998773	196.224	223.496	0.338472
z1	0.243127	18.7521	109.341	1.69611	865.154	0.537895	0.0304621	0.145483	0.21104	1.54553	0.0502688	1.49993		193.44	0.277243	194.425	206.397	0.353652
z2	0.29707	21.8719	155.79	1.71158	1003.01	0.542815	0.0303751	0.128797	0.210334	1.38156	0.0502443	1.33372		192.896	0.244763	193.833	205.265	0.408807
z4	0.639486	18.8155	278.654	1.89221	835.739	0.600087	0.0303464	0.140297	0.210736	1.48218	0.0503876	1.43953		192.716	0.266373	194.17	211.872	0.344527
z3	0.500996	21.5242	264.414	1.60821	1007.86	0.510051	0.0303313	0.116133	0.20988	1.2307	0.0502082	1.19444		192.621	0.220388	193.452	203.598	0.351184
Notes:
(a) Thermally annealed and pre-treated single zircon. Analyses used in age calculation are in bold.
(b) Total common-Pb in analyses.
(c) Total sample U content.
(d) Measured ratio corrected for spike and fractionation only.
(e) Radiogenic Pb ratio.
(f) Corrected for fractionation, spike and blank. Also corrected for initial Th/U disequilibrium using radiogenic 208Pb and Th/Umagma = 2.8.
Mass fractionation correction of 0.25%/amu ± 0.04%/amu (atomic mass unit) was applied to single-collector Daly analyses.
All common Pb assumed to be laboratory blank. Total procedural blank less than 0.1 pg for U.
Blank isotopic composition: 206Pb/204Pb = 18.15 ± 0.47, 207Pb/204Pb =15.30 ± 0.30, 208Pb/204Pb = 37.11 ± 0.87.
Corr. coef. = correlation coefficient.
Ages calculated using the decay constants λ238 = 1.55125E-10 y-1 and λ235 = 9.8485E-10 y-1 (Jaffey et al. 1971).
